# Supplementary material for: Description of Alpheus cedrici sp. n., a strikingly coloured snapping shrimp (Crustacea, Decapoda, Alpheidae) from Ascension Island, central Atlantic Ocean
Source: Zookeys. 2012 Apr 19;(183):1–15. doi: 10.3897/zookeys.183.3073 (PMC3332024; doi:10.3897/zookeys.183.3073)
Supplement: XML Treatment for Alpheus cedrici [file zookeys.183.3073-treatment1.xml]

<!DOCTYPE tp:taxon-treatment
  PUBLIC "-//TaxonX//DTD Taxonomic Treatment Publishing DTD v0 20100105//EN" "tax-treatment-NSO.dtd">
<tp:taxon-treatment xmlns:tp="http://www.plazi.org/taxpub"><tp:treatment-meta><mixed-citation publication-type="journal"><person-group><name><surname>Anker</surname><given-names>Arthur</given-names></name><name><surname>Grave</surname><given-names>Sammy De</given-names></name></person-group><article-title>Description of 
                    <italic>Alpheus cedrici</italic> sp. n., a strikingly coloured snapping shrimp (Crustacea, Decapoda, Alpheidae) from Ascension Island,  central Atlantic Ocean</article-title><source>Zookeys</source><day>19</day><month>4</month><year>2012</year><volume>2012</volume><issue>183</issue><fpage>1</fpage><lpage>15</lpage><pub-id pub-id-type="doi">10.3897/zookeys.183.3073</pub-id></mixed-citation></tp:treatment-meta><tp:nomenclature><tp:taxon-name>
                      <tp:taxon-name-part taxon-name-part-type="genus">Alpheus</tp:taxon-name-part>
                      <tp:taxon-name-part taxon-name-part-type="species">cedrici</tp:taxon-name-part>
                      <object-id xmlns:xlink="http://www.w3.org/1999/xlink" xlink:type="simple">urn:lsid:zoobank.org:act:7887B4BB-52D9-4329-A8BC-F32D8FA19FFC</object-id>
											<object-id xmlns:xlink="http://www.w3.org/1999/xlink" xlink:type="simple">http://species-id.net/wiki/Alpheus_cedrici</object-id>
								</tp:taxon-name><tp:taxon-status xmlns:xlink="http://www.w3.org/1999/xlink" xlink:type="simple">sp. n.</tp:taxon-status><xref ref-type="fig" rid="F1">Figs 1</xref><xref ref-type="fig" rid="F2"/><xref ref-type="fig" rid="F3">3</xref></tp:nomenclature><tp:treatment-sec sec-type="Material examined"><title>Material examined.</title><p>Holotype: male, cl 10.1 mm, OUMNH.ZC.2008-11-0017, Ascension Island, west side of English Bay, <named-content xmlns:xlink="http://www.w3.org/1999/xlink" content-type="dwc:verbatimCoordinates" xlink:type="simple">07°53.675'S, 014°22.999'W</named-content>, depth 10 m, under rocks, leg S. &amp; H. De Grave, 16.04.2008. Paratype: ovigerous female, cl 11.8 mm, OUMNH.ZC.2008-11-0018, Ascension Island, west side of English Bay, <named-content xmlns:xlink="http://www.w3.org/1999/xlink" content-type="dwc:verbatimCoordinates" xlink:type="simple">07°53.675'S 014°22.999'W</named-content>, depth 15 m, under rocks, leg. S. &amp; H. De Grave, 17.04.2008.</p></tp:treatment-sec><tp:treatment-sec sec-type="Comparative material examined"><title>Comparative material examined.</title><p><italic><tp:taxon-name>Alpheus macrocheles</tp:taxon-name></italic> (Hailstone, 1835): 1 male, cl 9.0 mm, OUMNH.ZC.2003-36-0002, Madeira, Canico, depth 20 m, leg. P. Wirtz, 02.11.2003. <italic><tp:taxon-name>Alpheus amblyonyx</tp:taxon-name></italic> Chace, 1972: 1 male, cl 5.6 mm, OUMNH.ZC.2011-03-0070, Panama, Isla Grande, in coral rubble, 1–1.5 m, leg. A. Anker, 09.12.2006.<!--PageBreak--><!--PageBreak--></p></tp:treatment-sec><tp:treatment-sec sec-type="Diagnosis"><title>Diagnosis.</title><p>Frontal margin of carapace with rostrum slightly flattened dorsally, tapering distally, with acute tip, much longer than wide, reaching half-length of first article of antennular peduncle; rostral carina not distinct; orbital teeth in marginal position, small, acute distally, shorter than rostrum; margin between orbital teeth and rostrum broadly V-shaped; rostro-orbital process present; pterygostomial angle rounded; antennular peduncle with stylocerite not reaching distal margin of first article, with acute tip; second article about 2.5 times as long as wide; antenna with basicerite terminating in sharp distoventral tooth; carpocerite slightly exceeding both scaphocerite and antennular peduncle; scaphocerite with well-developed blade, shallowly concave lateral margin and large, stout distolateral tooth, latter reaching far beyond distal margin of blade; male minor cheliped with ventromesial margin of merus ending in small, acute distomesial tooth, and with minute spiniform setae; palm strongly compressed, with sculpture on both lateral and mesial surfaces, consisting of low crests ending in sharp teeth distally; lateroventral surface with distinct, rounded shoulder; pollex shallowly excavated on cutting edge; dactylus somewhat flattened and twisted laterally, not conspicuously broadened, only slightly convex dorsally; male and female major chelipeds similar in shape and in proportions; ventromesial surface of ischium with small spiniform seta; ventromesial margin of merus straight, ending in stout, sharp distomesial tooth, and with small, widely spaced spiniform setae; palm somewhat compressed, with strong sculpture on lateral and mesial surfaces, consisting of low crests ending in sharp teeth distally; lateroventral surface with rounded, smooth, non-projecting shoulder adjacent to deep notch, latter continuing transversely to shallow groove on mesial surface; dorsal margin with subcylindrical elevation ending in large adhesive disk distally; distomesial surface with transversally deeply notched crest ending in sharp tooth; pollex shorter than dactylus, somewhat twisted and shallowly depressed laterally, cutting edge bluntly projecting laterally; dactylus flattened, twisted laterally, convex dorsally, bulbous distally, plunger reduced to broad, low tooth; second pereiopod with five-articulated carpus, ratio of articles approximately equal to 4 : 2 : 1 : 1.5 : 2; third and fourth pereiopods similar; ischium armed with spiniform seta on ventrolateral surface; merus about five times as long as wide, without distoventral tooth; propodus with about eight spiniform setae along ventral margin and additional pair of spiniform setae close to propodo-dactylar articulation; dactylus about 0.4 length of propodus, simple, conical, faintly curved, with acute tip; pleopods with protopods furnished with spiniform setae on lateral margin, some inserted in pairs; male second pleopod with appendix masculina subequal in length to appendix interna, not reaching distal margin of endopod; uropodal exopod with sinuous diaeresis and small distolateral spiniform seta; uropodal endopod with row of small spiniform setae along distolateral margin; telson subrectangular, tapering posteriorly, about twice as long as wide at base; dorsal surface with two pairs of strong spiniform setae, first pair anterior to telson mid-length, second pair at about 0.7 telson length; posterior margin broadly convex, with two pairs of posterolateral spiniform setae, mesial about twice as long as lateral; anal tubercles well developed; gill–exopod formula typical for genus.</p><fig id="F1" position="float" orientation="portrait"><label>Figure 1.</label><caption><p><italic><tp:taxon-name>Alpheus cedrici</tp:taxon-name></italic> sp. n. <bold>A–M</bold> holotype, male from Ascension Island (OUMNH.ZC. 2008-11-0017); <bold>N</bold> paratype, female, same locality (OUMNH.ZC. 2008-11-0018). <bold>A</bold> frontal region, dorsal  <bold>B</bold> anterior carapace, lateral <bold>C</bold> tooth of ventromesial carina of first article of antennular peduncle, lateral <bold>D</bold> third maxilliped, lateral <bold>E</bold> second pereiopod, lateral <bold>F</bold> third pereiopod, lateral <bold>G</bold> fifth pereiopod, lateral <bold>H</bold> second pleopod, lateral <bold>I</bold> same, appendix masculina and appendix interna, mesial <bold>J</bold> same, detail of spiniform setae on protopod, lateral <bold>K</bold> third pleopod, detail of spiniform setae on protopod, mesial  <bold>L</bold> uropod, dorsal <bold>M</bold> telson, dorsal <bold>N</bold> anterior carapace, dorsal.</p></caption><graphic xmlns:xlink="http://www.w3.org/1999/xlink" xlink:href="ZooKeys-183-001-g001.jpg" position="float" orientation="portrait" xlink:type="simple"/></fig><fig id="F2" position="float" orientation="portrait"><label>Figure 2.</label><caption><p><italic><tp:taxon-name>Alpheus cedrici</tp:taxon-name></italic> sp. n. Holotype, male from Ascension Island (OUMNH.ZC. 2008-11-0017). <bold>A</bold> minor (right) cheliped, lateral <bold>B</bold> minor (right) chela and carpus, mesial <bold>C</bold> same, distal palm and fingers, lateral, setae omitted <bold>D</bold> major (left) cheliped, lateral <bold>E</bold> major (right) cheliped, mesial <bold>F</bold> same, distal palm and fingers, lateral, setae omitted.</p></caption><graphic xmlns:xlink="http://www.w3.org/1999/xlink" xlink:href="ZooKeys-183-001-g002.jpg" position="float" orientation="portrait" xlink:type="simple"/></fig><fig id="F3" position="float" orientation="portrait"><label>Figure 3.</label><caption><p><italic><tp:taxon-name>Alpheus cedrici</tp:taxon-name></italic> sp. n. Holotype, male from Ascension Island (OUMNH.ZC. 2008-11-0017). <bold>A</bold> dorsal view <bold>B</bold> lateral view (photographs by S. De Grave).</p></caption><graphic xmlns:xlink="http://www.w3.org/1999/xlink" xlink:href="ZooKeys-183-001-g003.jpg" position="float" orientation="portrait" xlink:type="simple"/></fig></tp:treatment-sec><tp:treatment-sec sec-type="Description"><title>Description.</title><p>Body stout, laterally not compressed. Carapace glabrous; frontal margin with well-developed rostrum and orbital teeth; rostrum slightly flattened dorsally, tapering distally, with acute tip, much longer than wide; lateral margins without setae; tip reaching half-length of first article of antennular peduncle; rostral carina not distinct; orbital teeth in marginal position, relatively small, acute distally, shorter than rostrum (note: right orbital hood atypical, i.e. without tooth in male); margin between orbital teeth and rostrum broadly V-shaped; orbital hoods moderately swollen, enclo<!--PageBreak-->sing eyes from all sides (<xref ref-type="fig" rid="F1">Fig. 1A, B</xref>); rostro-orbital process present. Pterygostomial angle rounded, not protruding anteriorly (<xref ref-type="fig" rid="F1">Fig. 1B</xref>); cardiac notch deep. Abdominal somites with posteroventral margins broadly rounded, fifth slightly more angular; sixth somite without articulated flap, bluntly projecting posteriorly.</p><p>Eyes with well-developed corneas; anteromesial margin bluntly protruding. Ocellar beak projecting, acute, visible in lateral view. Epistomial sclerites not acutely projecting.</p><p>Antennule with moderately slender peduncle; stylocerite not reaching distal margin of first article, with acute tip; ventromesial carina with large, subtriangular tooth as illustrated (<xref ref-type="fig" rid="F1">Fig. 1C</xref>); second article much longer than dorsally visible portion of first article, about 2.5 times as long as wide (<xref ref-type="fig" rid="F1">Fig. 1A</xref>); lateral flagellum with groups of aesthetascs starting from 12<sup>th</sup> article. Antenna with basicerite terminating in sharp distoventral tooth; carpocerite slightly exceeding both scaphocerite and antennular peduncle; scaphocerite with shallowly concave lateral margin and large, stout distolateral tooth, latter reaching far beyond distal margin of blade (<xref ref-type="fig" rid="F1">Fig. 1A</xref>).</p><p>Mouthparts (not dissected) not specific in external view. Third maxilliped rather slender; coxa with lateral plate somewhat truncate distally; exopod long, overreaching distal margin of antepenultimate article; antepenultimate article somewhat flattened, ventral margin densely setose; penultimate article no more than three times as long as greatest width, distally slightly widening, very setose; ultimate article slender, tapering distally, with rows of serrulate setae and long, simple setae, tip unarmed (<xref ref-type="fig" rid="F1">Fig. 1D</xref>).</p><p>Male minor cheliped with short, stout ischium; merus broad, subtriangular in cross-section; ventrolateral margin smooth; ventromesial margin straight, ending in small, acute distomesial tooth, and with four minute spiniform setae roughly equidistantly spaced along 0.6–0.7 of merus margin, and with tips falling just short of margin (therefore invisible in lateral view); distodorsal angle blunt; carpus rounded, cup-shaped; chela strongly compressed, with palm sculptured distally; lateral surface with low crest starting at about mid-length of palm and ending in a sharp distolateral tooth; ventral margin with blunt, non-protruding shoulder and adjacent deep notch, latter continuing transversely forming a shallow depression on mesial surface; dorsal margin with subcylindrical elevation ending distally in small adhesive disk; distomesial surface with crest ending in stout sharp tooth; fingers as long as palm; pollex shallowly excavated on cutting edge; dactylus somewhat flattened and twisted laterally, slightly convex dorsally, proximally with small adhesive disk (<xref ref-type="fig" rid="F2">Fig. 2A–C</xref>). Female minor cheliped unknown (missing in the paratype).</p><p>Male major cheliped with short, stout ischium, ventromesial surface with small spiniform seta; merus stout, short, broad, subtriangular in cross-section; ventrolateral margin smooth; ventromesial margin straight, ending in stout, sharp distomesial tooth, and with small, widely spaced spiniform setae; dorsal margin ending bluntly distally; carpus very short, cup-shaped; chela somewhat compressed; palm strongly sculptured; lateral surface with low crest starting at about 0.6 length of palm and ending in sharp distolateral tooth; ventral margin with rounded, smooth, non-projecting shoulder adjacent to deep notch, latter continuing transversely to shallow groove on mesial surface; dorsal margin with subcylindrical elevation ending in large adhesive disk dis<!--PageBreak-->tally; distomesial surface with transversally deeply notched crest ending in sharp tooth; pollex shorter than dactylus, somewhat twisted and shallowly depressed laterally, cutting edge bluntly projecting laterally; dactylus flattened, twisted laterally, convex dorsally, bulbous distally, plunger reduced to broad, low tooth (<xref ref-type="fig" rid="F2">Fig. 2D–F</xref>). Female major cheliped generally similar in shape and proportions to male major cheliped.</p><p>Second pereiopod elongate, slender; ischium slightly longer than merus; carpus with five articles with ratio approximately equal to 4 : 2 : 1 : 1.5 : 2; chela simple, fingers with scarce tufts of setae (<xref ref-type="fig" rid="F1">Fig. 1E</xref>). Third and fourth pereiopods generally similar,<!--PageBreak--> moderately slender; third pereiopod with ischium armed with spiniform seta on ventrolateral surface; merus about five times as long as wide, without distoventral tooth; carpus more slender and about half as long as merus; propodus longer than carpus, with eight or so robust spiniform setae along ventral margin and one pair of longer spiniform setae adjacent to dactylus; dactylus about 0.4 length of propodus, simple, conical, faintly curved, with acute tip (<xref ref-type="fig" rid="F1">Fig. 1F</xref>). Fifth pereiopod much more slender than third and fourth pereiopods; merus only slightly longer than carpus; ischium with spiniform seta; propodus with some spiniform setae along ventral margin and well-developed setal brush distolaterally (<xref ref-type="fig" rid="F1">Fig. 1G</xref>).</p><p>Pleopods with protopods furnished with spiniform setae on lateral margin, some inserted in pairs (<xref ref-type="fig" rid="F1">Fig. 1H, J, K</xref>), first pleopod with small endopod furnished with setae, male second pleopod with appendix masculina subequal in length to appendix interna, not reaching distal margin of endopod, furnished with numerous stiff setae (<xref ref-type="fig" rid="F1">Fig. 1I</xref>); female second pleopod with appendix interna only. Uropod with lateral lobe of protopod ending in large, acute tooth; diaeresis sinuous, with blunt tooth adjacent to one (occasionally two) stout distolateral spiniform seta(e); endopod with row of small spiniform setae along distolateral margin (<xref ref-type="fig" rid="F1">Fig. 1L</xref>).</p><p>Telson subrectangular, tapering towards posterior margin, about twice as long as wide at base; lateral margins slightly convex; dorsal surface with two pairs of strong spiniform setae inserted at some distance from lateral margin, first pair anterior to telson mid-length, second pair at about 0.7 telson length; posterior margin about 0.6 length of anterior margin, broadly convex, with two pairs of posterolateral spiniform setae, mesial about twice as long as lateral (<xref ref-type="fig" rid="F1">Fig. 1M</xref>); anal tubercles well developed.</p><p>Gill–exopod formula typical for <italic><tp:taxon-name>Alpheus</tp:taxon-name></italic>: five pleurobranchs (above P1–5), one arthrobranch (Mxp3), two lobe-shaped epipods (Mxp1–2), five mastigobranchs (Mxp3, P1–4), five setobranchs (P1–5); three exopods (Mxp1–3).</p></tp:treatment-sec><tp:treatment-sec sec-type="Size"><title>Size.</title><p><italic><tp:taxon-name>Alpheus cedrici</tp:taxon-name></italic> sp. n. is a medium-sized species of <italic><tp:taxon-name>Alpheus</tp:taxon-name></italic>, with 10.1 mm cl for the male, and 11.8 mm for the ovigerous female.</p></tp:treatment-sec><tp:treatment-sec sec-type="Colour"><title>Colour.</title><p>Body ground colour bright red or red–orange; carapace mostly red with transverse white band along posterior margin and several colourless or whitish areas on flanks; abdomen mostly red with transverse, more or less oval-shaped, white bands, latter mainly dorsal and not extending to ventral margins of pleura, additional colourless or whitish patches present near ventral margin of each pleuron; major chelae orange–brown marbled with pale yellow on mesial side, and with a distinct, somewhat zigzag-shaped, transverse, white band on palm, extending ventrally and posteriorly; dactylus pale brown with white tip; minor chela similar to major chela, orange–brown with transverse white bands on palm, a broader, more diffuse distal band, and smaller, well-delimited, V-shaped, proximal band; second to fifth pereiopods pale reddish to yellowish, with white articulations; pleopods red; uropods and telson mostly red except for white uropodal protopods and most proximal portion of telson (<xref ref-type="fig" rid="F3">Fig. 3</xref>).</p></tp:treatment-sec><tp:treatment-sec sec-type="Etymology"><title>Etymology.</title><p>Named after our friend and colleague, Dr. Cedric d’Udekem d’Acoz, in recognition of his important contribution to the taxonomy of caridean shrimp and other decapods, particularly in the Atlantic Ocean.</p></tp:treatment-sec><tp:treatment-sec sec-type="Habitat"><title>Habitat.</title><p>Both specimens were collected by lifting large, shallowly buried rocks on a fine sandy substrate at depths between 10 and 15 m, where the marginal boulder talus meets the sand.  Other decapods obtained in the same habitat were the alpheids <italic><tp:taxon-name>Automate</tp:taxon-name></italic> cf. <italic>dolichognatha</italic>, <italic><tp:taxon-name>Alpheus holthuisi</tp:taxon-name></italic>, <italic><tp:taxon-name>Metalpheus paragracilis</tp:taxon-name></italic>, and the axiid <italic><tp:taxon-name>Axiopsis</tp:taxon-name></italic> cf. <italic>serratifrons</italic> (A. Milne-Edwards, 1873).</p></tp:treatment-sec><tp:treatment-sec sec-type="Type locality"><title>Type locality.</title><p>English Bay, Ascension Island, central Atlantic Ocean.</p></tp:treatment-sec><tp:treatment-sec sec-type="Distribution"><title>Distribution.</title><p>Central Atlantic Ocean: currently known only from the type locality.</p></tp:treatment-sec><tp:treatment-sec sec-type="Remarks"><title>Remarks.</title><p><italic><tp:taxon-name>Alpheus cedrici</tp:taxon-name></italic> sp. n. belongs to the monophyletic <italic><tp:taxon-name>Alpheus macrocheles</tp:taxon-name></italic> species group, which is comprised of about 30 species worldwide, all sharing a unique sculpture of the major chela (e.g. <xref ref-type="bibr" rid="B15">Coutière 1905</xref>; De <xref ref-type="bibr" rid="B32">Man 1911</xref>; <xref ref-type="bibr" rid="B18">Crosnier and Forest 1966</xref>; <xref ref-type="bibr" rid="B6">Banner 1953</xref>; <xref ref-type="bibr" rid="B7">Banner and Banner 1982</xref>; <xref ref-type="bibr" rid="B27">Kim and Abele 1988</xref>). Within the <italic><tp:taxon-name>Alpheus macrocheles</tp:taxon-name></italic> species group, <italic><tp:taxon-name>Alpheus cedrici</tp:taxon-name></italic> sp. n. belongs to the <italic><tp:taxon-name>Alpheus macrocheles</tp:taxon-name></italic> species complex, characterised by the presence of acuminate orbital teeth on the frontal margin of the carapace; the major cheliped bearing a well-developed ventral notch and a dorsomesial notch or constriction; and the third and fourth pereiopods (P3–4) with unarmed meri and simple or minutely biunguiculate (not conspicuously biunguiculate) dactyli. The majority of species in the <italic><tp:taxon-name>Alpheus macrocheles</tp:taxon-name></italic> complex are found in the Atlantic Ocean: <italic><tp:taxon-name>Alpheus macrocheles</tp:taxon-name></italic> (EA, CA), <italic><tp:taxon-name>Alpheus platydactylus</tp:taxon-name></italic> Coutière, 1897 (EA), <italic><tp:taxon-name>Alpheus amblyonyx</tp:taxon-name></italic> <xref ref-type="bibr" rid="B11">Chace 1972</xref> (WA), <italic><tp:taxon-name>Alpheus lentiginosus</tp:taxon-name></italic> Anker &amp; Nizinski, 2011 (WA), <italic><tp:taxon-name>Alpheus puapeba</tp:taxon-name></italic> Christoffersen, 1979 (WA), <italic><tp:taxon-name>Alpheus pouang</tp:taxon-name></italic> Christoffersen, 1979 (WA), and <italic><tp:taxon-name>Alpheus cedrici</tp:taxon-name></italic> sp. n. (CA). Two species are distributed in the eastern Pacific: <italic><tp:taxon-name>Alpheus bellimanus</tp:taxon-name></italic> Lockington, 1877 (EP), and <italic><tp:taxon-name>Alpheus rectus</tp:taxon-name></italic> Kim &amp; Abele, 1988 (EP). Finally, only one Indo-West Pacific species presents the above combination of characters: <italic><tp:taxon-name>Alpheus albatrossae</tp:taxon-name></italic> (Banner, 1953). All these species are contrasted and compared with the new species below, in order of geographical proximity.</p><p><italic><tp:taxon-name>Alpheus macrocheles</tp:taxon-name></italic> is a well-known, mostly shallow-water species (0–50 m, exceptionally to 185 m), ranging in the eastern Atlantic from the British Isles and Mediterranean Sea south to Gabon, and extending to the Central Atlantic islands of Ascension and St. Helena (<xref ref-type="bibr" rid="B24">Holthuis 1951</xref>; <xref ref-type="bibr" rid="B18">Crosnier and Forest 1966</xref>; <xref ref-type="bibr" rid="B10">Chace 1966</xref>; <xref ref-type="bibr" rid="B33">Manning and Chace 1990</xref>). <italic><tp:taxon-name>Alpheus cedrici</tp:taxon-name></italic> sp. n. can be separated from <italic><tp:taxon-name>Alpheus macrocheles</tp:taxon-name></italic> by the presence of a row of spiniform setae on the protopods of the pleopods (absent in <italic><tp:taxon-name>Alpheus macrocheles</tp:taxon-name></italic>); the scaphocerite with a better developed blade (cf. <xref ref-type="fig" rid="F1">Fig. 1A</xref> and <xref ref-type="bibr" rid="B18">Crosnier and Forest 1966</xref>, fig. 2a); and the male minor chela being more slender and with the dactylus less expanded and less arched dorsally (cf. <xref ref-type="fig" rid="F2">Figs. 2A–C</xref> and <xref ref-type="bibr" rid="B18">Crosnier and Forest 1966</xref>, fig. 2c). The two species also differ in their colour patterns: the white bands and patches on the abdomen of <italic><tp:taxon-name>Alpheus cedrici</tp:taxon-name></italic> sp. n. are contrasting with the mostly uniform deep-red to bright or pale orange abdomen of <italic><tp:taxon-name>Alpheus macrocheles</tp:taxon-name></italic> (<xref ref-type="fig" rid="F4">Fig. 4A, B</xref>). All records of <italic><tp:taxon-name>Alpheus macrocheles</tp:taxon-name></italic> from the western Atlantic, e.g. records from Brazil (<xref ref-type="bibr" rid="B39">Ramos-Porto 1979</xref>; <xref ref-type="bibr" rid="B22">Guterres et al. 2005</xref>), have to be treated with some caution as they may refer to <italic><tp:taxon-name>Alpheus amblyonyx</tp:taxon-name></italic> or other species of the <italic><tp:taxon-name>Alpheus macrocheles</tp:taxon-name></italic> complex.</p><fig id="F4" position="float" orientation="portrait"><label>Figure 4.</label><caption><p>Colour patterns of some species of the <italic><tp:taxon-name>Alpheus macrocheles</tp:taxon-name></italic> (Hailstone, 1835) complex.  <bold>A</bold> <italic><tp:taxon-name>Alpheus macrocheles</tp:taxon-name></italic> from Cadaques, Mediterranean coast of Spain <bold>B</bold> <italic><tp:taxon-name>Alpheus macrocheles</tp:taxon-name></italic> from Madeira <bold>C</bold> <italic><tp:taxon-name>Alpheus amblyonyx</tp:taxon-name></italic> Chace, 1972 from Guadeloupe <bold>D</bold> <italic><tp:taxon-name>Alpheus amblyonyx</tp:taxon-name></italic> from Isla Grande, Panama  <bold>E</bold> <italic><tp:taxon-name>Alpheus bellimanus</tp:taxon-name></italic> Lockington, 1877 from Santa Barbara, California <bold>F</bold> <italic><tp:taxon-name>Alpheus bellimanus</tp:taxon-name></italic> from Galapagos <bold>G</bold> <italic><tp:taxon-name>Alpheus</tp:taxon-name></italic> sp. ? <italic>rectus</italic> Kim &amp; Abele, 1988, from the Gulf of California. Photographic credits: A, Josep Lluis Peralta; B, Peter Wirtz; C, Frédéric Fasquel; D, Arthur Anker; E, Gregory Jensen; F, Todd Zimmerman (courtesy of Cleveland Hickman); G, Alex Kerstitch (from <xref ref-type="bibr" rid="B26">Kerstitch 1988</xref>, courtesy of A. Kerstitch).</p></caption><graphic xmlns:xlink="http://www.w3.org/1999/xlink" xlink:href="ZooKeys-183-001-g004.jpg" position="float" orientation="portrait" xlink:type="simple"/></fig><p><italic><tp:taxon-name>Alpheus platydactylus</tp:taxon-name></italic> is a poorly known deep-water species (50–600 m) restricted to the northeastern Atlantic (Mediterranean Sea to the Azores and Cape Verde). <italic><tp:taxon-name>Alpheus cedrici</tp:taxon-name></italic> sp. n. can be easily distinguished from <italic><tp:taxon-name>Alpheus platydactylus</tp:taxon-name></italic> by the much stou<!--PageBreak-->ter, shorter antennular peduncles; the broader scaphocerite; the smooth ventral margin of the major chela palm (vs. rugose in <italic><tp:taxon-name>Alpheus platydactylus</tp:taxon-name></italic>); the stouter minor chela, with the relatively shorter fingers; and the less slender second pereiopod (cf. <xref ref-type="fig" rid="F1">Figs. 1, 2</xref> and <xref ref-type="bibr" rid="B18">Crosnier and Forest 1966</xref>, fig. 2e–h).</p><p><!--PageBreak--><italic><tp:taxon-name>Alpheus amblyonyx</tp:taxon-name></italic>, a species widespread in the western Atlantic from the Gulf of Mexico to Brazil (<xref ref-type="bibr" rid="B11">Chace 1972</xref>; <xref ref-type="bibr" rid="B13">Christoffersen 1998</xref>), is generally very similar to <italic><tp:taxon-name>Alpheus macrocheles</tp:taxon-name></italic>. <xref ref-type="bibr" rid="B11">Chace (1972)</xref> separated <italic><tp:taxon-name>Alpheus amblyonyx</tp:taxon-name></italic> from <italic><tp:taxon-name>Alpheus macrocheles</tp:taxon-name></italic> mainly on the basis of four characters: (1) the more prominent rostrum; (2) the transverse notch on the mesiodorsal surface of the major chela palm broader and less sharply defined; (3) the major chela dactylus more strikingly bulbous distally; and (4) the minor chela dactylus without a high dorsal crest. With the exception of the last feature, <italic><tp:taxon-name>Alpheus cedrici</tp:taxon-name></italic> sp. n. can be separated from <italic><tp:taxon-name>Alpheus amblyonyx</tp:taxon-name></italic> using the same criteria as from <italic><tp:taxon-name>Alpheus macrocheles</tp:taxon-name></italic> (see above). The colour pattern of <italic><tp:taxon-name>Alpheus amblyonyx</tp:taxon-name></italic> (<xref ref-type="fig" rid="F4">Fig. 4C, D</xref>) is much more similar to the colour pattern of <italic><tp:taxon-name>Alpheus macrocheles</tp:taxon-name></italic> (<xref ref-type="fig" rid="F4">Fig. 4A, B</xref>) than to that of <italic><tp:taxon-name>Alpheus cedrici</tp:taxon-name></italic>. sp. n. (<xref ref-type="fig" rid="F3">Fig. 3</xref>).</p><p><italic><tp:taxon-name>Alpheus pouang</tp:taxon-name></italic> and <italic><tp:taxon-name>Alpheus puapeba</tp:taxon-name></italic> are two deep-water species presently known only from the southwestern Atlantic, off southern Brazil and Uruguay, at depth ranges of 120–268 m and 45–175 m, respectively (<xref ref-type="bibr" rid="B12">Christoffersen 1979</xref>, 1998). <italic><tp:taxon-name>Alpheus cedrici</tp:taxon-name></italic> sp. n. can be distinguished from <italic><tp:taxon-name>Alpheus pouang</tp:taxon-name></italic> by the anterior margin of the carapace between the rostrum and the orbital teeth being shallowly and broadly concave (vs. much more deeply incised in <italic><tp:taxon-name>Alpheus pouang</tp:taxon-name></italic>), and the minor chela with a non-protruding ventral shoulder and a distinctly less flattened and dorsally arched dactylus (cf. <xref ref-type="fig" rid="F1">Figs. 1</xref>–<xref ref-type="fig" rid="F2">2</xref> and <xref ref-type="bibr" rid="B12">Christoffersen 1979</xref>, figs. 14–15). The new species differs even more from <italic><tp:taxon-name>Alpheus puapeba</tp:taxon-name></italic>, for example, by the much shorter antennular peduncles and the less elongate, more swollen major chela (cf. <xref ref-type="fig" rid="F1">Figs. 1</xref>–<xref ref-type="fig" rid="F2">2</xref> and <xref ref-type="bibr" rid="B12">Christoffersen 1979</xref>, figs. 16–17). In addition, the pleopodal protopods of both <italic><tp:taxon-name>Alpheus pouang</tp:taxon-name></italic> and <italic><tp:taxon-name>Alpheus puapeba</tp:taxon-name></italic> are not armed with rows of spiniform setae (<xref ref-type="bibr" rid="B12">Christoffersen 1979</xref>, figs. 15r, 17d, 18f), as is the case of <italic><tp:taxon-name>Alpheus cedrici</tp:taxon-name></italic> sp. n. (<xref ref-type="fig" rid="F1">Fig. 1J</xref>).</p><p><italic><tp:taxon-name>Alpheus lentiginosus</tp:taxon-name></italic> is another deep-water western Atlantic species presently known only from the northern Gulf of Mexico, at depths of 336–438 m (<xref ref-type="bibr" rid="B3">Anker and Nizinski 2011</xref>). <italic><tp:taxon-name>Alpheus cedrici</tp:taxon-name></italic> sp. n. can be separated from <italic><tp:taxon-name>Alpheus lentiginosus</tp:taxon-name></italic> by the less expanded, dorsally non-arched dactylus of the minor chela; the less slender third to fifth pereiopods, with simple, conical dactyli (vs. with a minute accessory unguis on the flexor margin in <italic><tp:taxon-name>Alpheus lentiginosus</tp:taxon-name></italic>); and the presence of spiniform setae on the pleopodal protopods (absent in <italic><tp:taxon-name>Alpheus lentiginosus</tp:taxon-name></italic>) (cf. <xref ref-type="fig" rid="F1">Figs 1</xref>–<xref ref-type="fig" rid="F2">2</xref> and <xref ref-type="bibr" rid="B3">Anker and Nizinski 2011</xref>, figs. 1–2). The colour patterns of <italic><tp:taxon-name>Alpheus cedrici</tp:taxon-name></italic> sp. n. and <italic><tp:taxon-name>Alpheus lentiginosus</tp:taxon-name></italic> are different as well (cf. <xref ref-type="fig" rid="F3">Fig. 3</xref> and <xref ref-type="bibr" rid="B3">Anker and Nizinski 2011</xref>, fig. 3).</p><p>The two eastern Pacific species of the <italic><tp:taxon-name>Alpheus macrocheles</tp:taxon-name></italic> complex, <italic><tp:taxon-name>Alpheus bellimanus</tp:taxon-name></italic> and <italic><tp:taxon-name>Alpheus rectus</tp:taxon-name></italic>, are both morphologically very close to <italic><tp:taxon-name>Alpheus cedrici</tp:taxon-name></italic> sp. n. <italic><tp:taxon-name>Alpheus bellimanus</tp:taxon-name></italic> is a relatively common species with a very wide depth range (0–300 m), and also with a wide geographic range, from California via Mexico, Panama and Galapagos to northern Chile (<xref ref-type="bibr" rid="B27">Kim and Abele 1988</xref>). <italic><tp:taxon-name>Alpheus rectus</tp:taxon-name></italic> is a much less common species from moderately deep-water (55–73 m); it is currently known only from the type locality in Panama and one locality in southern Baja California (<xref ref-type="bibr" rid="B27">Kim and Abele 1988</xref>). <italic><tp:taxon-name>Alpheus cedrici</tp:taxon-name></italic> sp. n. shares with <italic><tp:taxon-name>Alpheus bellimanus</tp:taxon-name></italic> the presence of spiniform setae on the protopods of pleopods. The two species also have very similar frontal margins of the carapace, antennules and antennae, major chelipeds, and walking legs. However, <italic><tp:taxon-name>Alpheus cedrici</tp:taxon-name></italic> sp. n. can be separated from <italic><tp:taxon-name>Alpheus bellimanus</tp:taxon-name></italic> by the non-protruding ventral shoulder of the male minor chela (vs. protruding in <italic><tp:taxon-name>Alpheus bellimanus</tp:taxon-name></italic>); the less expanded, dorsally non-arched<!--PageBreak--> dactylus of the male minor chela (vs. more expanded and dorsally strongly convex in <italic><tp:taxon-name>Alpheus bellimanus</tp:taxon-name></italic>); and the anteriorly rounded tooth on the ventromesial carina of the first article of the antennular peduncle (vs. with a subacute tooth in <italic><tp:taxon-name>Alpheus bellimanus</tp:taxon-name></italic>) (cf. <xref ref-type="fig" rid="F1">Figs. 1</xref>–<xref ref-type="fig" rid="F2">2</xref> and <xref ref-type="bibr" rid="B27">Kim and Abele 1988</xref>, fig. 5). The colour pattern of <italic><tp:taxon-name>Alpheus bellimanus</tp:taxon-name></italic> (<xref ref-type="fig" rid="F4">Fig. 4E, F</xref>) resembles more the uniform colour patterns of <italic><tp:taxon-name>Alpheus macrocheles</tp:taxon-name></italic> (<xref ref-type="fig" rid="F4">Fig. 4A, B</xref>) and <italic><tp:taxon-name>Alpheus amblyonyx</tp:taxon-name></italic> (<xref ref-type="fig" rid="F4">Fig. 4C, D</xref>) than the distinctly banded colour pattern of <italic><tp:taxon-name>Alpheus cedrici</tp:taxon-name></italic> sp. n. (<xref ref-type="fig" rid="F3">Fig. 3</xref>).</p><p>The new species from Ascension also differs from <italic><tp:taxon-name>Alpheus rectus</tp:taxon-name></italic>, for example, by the less rectangular general shape of the major chela, with the ventral shoulder of the palm broadly rounded, not protruding anteriorly (vs. bluntly projecting in <italic><tp:taxon-name>Alpheus rectus</tp:taxon-name></italic>); and the anteriorly rounded tooth on the ventromesial carina of the first article of the antennular peduncle (vs. with a small point in <italic><tp:taxon-name>Alpheus rectus</tp:taxon-name></italic>). The colour pattern of <italic><tp:taxon-name>Alpheus rectus</tp:taxon-name></italic> remains unconfirmed. However, a colour photograph of a snapping shrimp erroneously identified as “<italic><tp:taxon-name>Alpheus paracrinitus</tp:taxon-name></italic>” in <xref ref-type="bibr" rid="B26">Kerstitch (1988)</xref> matches <italic><tp:taxon-name>Alpheus rectus</tp:taxon-name></italic>, especially in the shape of the major and minor chelipeds. The colour pattern of this individual (<italic><tp:taxon-name>Alpheus</tp:taxon-name></italic> sp. ? <italic>rectus</italic> in <xref ref-type="fig" rid="F4">Fig. 4G</xref>), although characterised by a conspicuous transversal orange-white banding, is different from that of <italic><tp:taxon-name>Alpheus cedrici</tp:taxon-name></italic> sp. n., especially in the clearly banded carapace and the abdominal bands extending ventrally to the pleural margins (cf. <xref ref-type="fig" rid="F3">Figs. 3</xref>, <xref ref-type="fig" rid="F4">4G</xref>).</p><p>All other species of the <italic><tp:taxon-name>Alpheus macrocheles</tp:taxon-name></italic> group present in the western and eastern Atlantic and in the eastern Pacific differ more markedly from <italic><tp:taxon-name>Alpheus cedrici</tp:taxon-name></italic> sp. n. (see <xref ref-type="bibr" rid="B17">Coutière 1910</xref>; <xref ref-type="bibr" rid="B4">Armstrong 1940</xref>, <xref ref-type="bibr" rid="B5">1941</xref>; <xref ref-type="bibr" rid="B24">Holthuis 1951</xref>; <xref ref-type="bibr" rid="B18">Crosnier and Forest 1966</xref>; <xref ref-type="bibr" rid="B11">Chace 1972</xref>; <xref ref-type="bibr" rid="B43">Wicksten and Méndez 1981</xref>; <xref ref-type="bibr" rid="B27">Kim and Abele 1988</xref>; <xref ref-type="bibr" rid="B42">Wicksten and McClure 2003</xref>; <xref ref-type="bibr" rid="B2">Anker et al. 2008</xref>). The shape of the frontal margin of the carapace separates the new species from <italic><tp:taxon-name>Alpheus inca</tp:taxon-name></italic> Wicksten &amp; Méndez, 1981, <italic><tp:taxon-name>Alpheus grahami</tp:taxon-name></italic> Abele, 1975, <italic><tp:taxon-name>Alpheus cylindricus</tp:taxon-name></italic> Kingsley, 1878, <italic><tp:taxon-name>Alpheus vanderbilti</tp:taxon-name></italic> Boone, 1930, <italic><tp:taxon-name>Alpheus clamator</tp:taxon-name></italic> Lockington, 1877, <italic><tp:taxon-name>Alpheus peasei</tp:taxon-name></italic> (Armstrong, 1940), <italic><tp:taxon-name>Alpheus dentipes</tp:taxon-name></italic> Guérin, 1832 and <italic><tp:taxon-name>Alpheus candei</tp:taxon-name></italic> Guérin-Méneville, 1855). The shape of the major cheliped separates the new species from <italic><tp:taxon-name>Alpheus crockeri</tp:taxon-name></italic> (Armstrong, 1941), <italic><tp:taxon-name>Alpheus hortensis</tp:taxon-name></italic> Wicksten &amp; McClure, 2003, <italic><tp:taxon-name>Alpheus grahami</tp:taxon-name></italic>, <italic><tp:taxon-name>Alpheus cylindricus</tp:taxon-name></italic> and <italic><tp:taxon-name>Alpheus vanderbilti</tp:taxon-name></italic>. The shape of the minor cheliped separates the new species from <italic><tp:taxon-name>Alpheus hoonsooi</tp:taxon-name></italic> Kim &amp; Abele, 1988, <italic><tp:taxon-name>Alpheus crockeri</tp:taxon-name></italic>, <italic><tp:taxon-name>Alpheus hortensis</tp:taxon-name></italic>, <italic><tp:taxon-name>Alpheus grahami</tp:taxon-name></italic>, <italic><tp:taxon-name>Alpheus cylindricus</tp:taxon-name></italic> and <italic><tp:taxon-name>Alpheus vanderbilti</tp:taxon-name></italic>. The presence of a distinct distoventral tooth on the merus of the third and fourth pereiopod in <italic><tp:taxon-name>Alpheus hoonsooi</tp:taxon-name></italic>, <italic><tp:taxon-name>Alpheus clamator</tp:taxon-name></italic>, <italic><tp:taxon-name>Alpheus peasei</tp:taxon-name></italic> and <italic><tp:taxon-name>Alpheus dentipes</tp:taxon-name></italic> separates these species from <italic><tp:taxon-name>Alpheus cedrici</tp:taxon-name></italic> sp. n. Finally, the strongly biunguiculate dactylus of the third to fifth pereiopods in <italic><tp:taxon-name>Alpheus clamator</tp:taxon-name></italic>, <italic><tp:taxon-name>Alpheus peasei</tp:taxon-name></italic>, <italic><tp:taxon-name>Alpheus dentipes</tp:taxon-name></italic> and <italic><tp:taxon-name>Alpheus candei</tp:taxon-name></italic> separates these species from <italic><tp:taxon-name>Alpheus cedrici</tp:taxon-name></italic> sp. n.</p><p><italic><tp:taxon-name>Alpheus cedrici</tp:taxon-name></italic> sp. n. can be separated from the Indo-West Pacific <italic><tp:taxon-name>Alpheus albatrossae</tp:taxon-name></italic> by the presence of a distinct shoulder on the ventrolateral surface of the minor chela palm (absent in <italic><tp:taxon-name>Alpheus albatrossae</tp:taxon-name></italic>); the stouter fingers of the minor chela; and the absence of a small unguis on the dorsal margin of the dactylus of the third to fifth pereiopods (present in <italic><tp:taxon-name>Alpheus albatrossae</tp:taxon-name></italic>) (cf. <xref ref-type="fig" rid="F1">Figs. 1</xref>, <xref ref-type="fig" rid="F2">2</xref> and Banner, 1953, fig. 18). None of the other Indo-West Pacific species of the <italic><tp:taxon-name>Alpheus macrocheles</tp:taxon-name></italic> group appears to be closely related to <italic><tp:taxon-name>Alpheus cedrici</tp:taxon-name></italic> sp. n. (e.g. <xref ref-type="bibr" rid="B15">Coutière 1905</xref>; De <xref ref-type="bibr" rid="B32">Man 1911</xref>; <xref ref-type="bibr" rid="B6">Banner 1953</xref>; <xref ref-type="bibr" rid="B25">Kensley 1969</xref>; <xref ref-type="bibr" rid="B7">Banner and Banner 1982</xref>; <xref ref-type="bibr" rid="B9">Burukovsky 1990</xref>).</p></tp:treatment-sec><ref-list><ref id="B15"><mixed-citation xmlns:xlink="http://www.w3.org/1999/xlink" xlink:type="simple"><person-group><name name-style="western"><surname>Coutière</surname><given-names>H</given-names></name></person-group> (<year>1905</year>)<source> Les Alpheidae. In: Gardiner JS The Fauna and Geography of the Maldive and Laccadive Archipelagoes. Being the account of the work carried on and of the Collections made by an Expedition during the years 1899 and 1900. University Press, Cambridge, 852–921, pls. 70–87.</source></mixed-citation></ref><ref id="B32"><mixed-citation xmlns:xlink="http://www.w3.org/1999/xlink" xlink:type="simple"><person-group><name name-style="western"><surname>Man</surname><given-names>JG de</given-names></name></person-group> (<year>1911</year>)<source> The Decapoda of the Siboga Expedition. Part II. Family Alpheidae. Siboga Expeditie 39a1: 133–465.</source></mixed-citation></ref><ref id="B18"><mixed-citation xmlns:xlink="http://www.w3.org/1999/xlink" xlink:type="simple"><person-group><name name-style="western"><surname>Crosnier</surname><given-names>A</given-names></name><name name-style="western"><surname>Forest</surname><given-names>J</given-names></name></person-group> (<year>1966</year>)<article-title> Résultats Scientifiques des Campagnes de la “Calypso”. Fascicule VII. Campagne de la Calypso dans la Golfe de Guinée et aux Iles Principe, São Tomé et Annobon (1956), et campagne aux Iles du Cap Vert (1959) (suite). 19. Crustacés décapodes: Alpheidae.</article-title><source> Annales de l’Institut Océanographique </source><volume>44</volume>: <fpage>199</fpage>-<lpage>314</lpage>.</mixed-citation></ref><ref id="B6"><mixed-citation xmlns:xlink="http://www.w3.org/1999/xlink" xlink:type="simple"><person-group><name name-style="western"><surname>Banner</surname><given-names>AH</given-names></name></person-group> (<year>1953</year>)<article-title> The Crangonidae, or snapping shrimp, of Hawaii.</article-title><source>Pacific Science </source><volume>7</volume>: <fpage>3</fpage>-<lpage>147</lpage>.</mixed-citation></ref><ref id="B7"><mixed-citation xmlns:xlink="http://www.w3.org/1999/xlink" xlink:type="simple"><person-group><name name-style="western"><surname>Banner</surname><given-names>DM</given-names></name><name name-style="western"><surname>Banner</surname><given-names>AH</given-names></name></person-group> (<year>1982</year>)<article-title>. The alpheid shrimp of Australia. Part III: The remaining alpheids, principally the genus <italic>Alpheus</italic> and the family Ogyrididae.</article-title><source>Records of the Australian Museum </source><volume>34</volume>: <fpage>1</fpage>-<lpage>357</lpage>. doi: <ext-link ext-link-type="uri" xlink:href="http://dx.doi.org/10.3853/j.0067-1975.34.1982.434" xlink:type="simple">10.3853/j.0067-1975.34.1982.434</ext-link></mixed-citation></ref><ref id="B27"><mixed-citation xmlns:xlink="http://www.w3.org/1999/xlink" xlink:type="simple"><person-group><name name-style="western"><surname>Kim</surname><given-names>W</given-names></name><name name-style="western"><surname>Abele</surname><given-names>LG</given-names></name></person-group> (<year>1988</year>)<article-title> The snapping shrimp genus <italic>Alpheus</italic> from the Eastern Pacific (Decapoda: Caridea: Alpheidae).</article-title><source>Smithsonian Contributions to Zoology </source><volume>454</volume>: <fpage>1</fpage>-<lpage>119</lpage>. doi: <ext-link ext-link-type="uri" xlink:href="http://dx.doi.org/10.5479/si.00810282.454" xlink:type="simple">10.5479/si.00810282.454</ext-link></mixed-citation></ref><ref id="B11"><mixed-citation xmlns:xlink="http://www.w3.org/1999/xlink" xlink:type="simple"><person-group><name name-style="western"><surname>Chace</surname><given-names>FAJr</given-names></name></person-group> (<year>1972</year>)<article-title> The shrimps of the Smithsonian–Bredin Caribbean expeditions with a summary of the West Indian shallow-water species (Crustacea: Decapoda: Natantia).</article-title><source>Smithsonian Contributions to Zoology </source><volume>98</volume>: <fpage>1</fpage>-<lpage>179</lpage>.</mixed-citation></ref><ref id="B24"><mixed-citation xmlns:xlink="http://www.w3.org/1999/xlink" xlink:type="simple"><person-group><name name-style="western"><surname>Holthuis</surname><given-names>LB</given-names></name></person-group> (<year>1951</year>)<article-title> The caridean Crustacea of tropical West Africa.</article-title><source> Atlantide Report </source><volume>2</volume>: <fpage>1</fpage>-<lpage>187</lpage>.</mixed-citation></ref><ref id="B10"><mixed-citation xmlns:xlink="http://www.w3.org/1999/xlink" xlink:type="simple"><person-group><name name-style="western"><surname>Chace</surname><given-names>FAJr</given-names></name></person-group> (<year>1966</year>)<article-title> Decapod crustaceans from St. Helena, South Atlantic.</article-title><source> Proceedings of the United States National Museum </source><volume>118</volume>: <fpage>622</fpage>-<lpage>662</lpage>.</mixed-citation></ref><ref id="B33"><mixed-citation xmlns:xlink="http://www.w3.org/1999/xlink" xlink:type="simple"><person-group><name name-style="western"><surname>Manning</surname><given-names>RB</given-names></name><name name-style="western"><surname>Chace</surname><given-names>FAJr</given-names></name></person-group> (<year>1990</year>)<article-title> Decapod and stomatopod Crustacea from Ascension Island, South Atlantic Ocean.</article-title><source>Smithsonian Contributions to Zoology </source><volume>503</volume>: <fpage>1</fpage>-<lpage>91</lpage>. doi: <ext-link ext-link-type="uri" xlink:href="http://dx.doi.org/10.5479/si.00810282.503" xlink:type="simple">10.5479/si.00810282.503</ext-link></mixed-citation></ref><ref id="B26"><mixed-citation xmlns:xlink="http://www.w3.org/1999/xlink" xlink:type="simple"><person-group><name name-style="western"><surname>Kerstitch</surname><given-names>A</given-names></name></person-group> (<year>1988</year>)<source> Sea of Cortez marine invertebrates.</source><publisher-name>A guide for the Pacific coast, Mexico to Ecuador. Sea Challengers</publisher-name>, <publisher-loc>Monterey</publisher-loc>, <lpage>113</lpage> pp.</mixed-citation></ref><ref id="B39"><mixed-citation xmlns:xlink="http://www.w3.org/1999/xlink" xlink:type="simple"><person-group><name name-style="western"><surname>Ramos-Porto</surname><given-names>M</given-names></name></person-group> (<year>1979</year>)<article-title> Ocorrência de <italic>Alpheus macrocheles</italic> (Hailstone) (Crustacea: Decapoda: Alpheidae) no Norte e Nordeste do Brasil.</article-title><source>Trabalhos do Instituto Oceanográfico da Universidade Federal do Pernambuco </source><volume>14</volume>: <fpage>117</fpage>-<lpage>130</lpage>.</mixed-citation></ref><ref id="B22"><mixed-citation xmlns:xlink="http://www.w3.org/1999/xlink" xlink:type="simple"><person-group><name name-style="western"><surname>Guterres</surname><given-names>LFR</given-names></name><name name-style="western"><surname>Melo</surname><given-names>GAS</given-names></name><name name-style="western"><surname>Castro-Guterres</surname><given-names>P</given-names></name></person-group> (<year>2005</year>)<article-title> Novos registros de ocorrência de <italic>Alpheus macrocheles</italic> (Crustacea, Caridea, Alpheidae) na costa do Brasil.</article-title><source>Biociências </source><volume>13</volume>: <fpage>231</fpage>-<lpage>233</lpage>.</mixed-citation></ref><ref id="B13"><mixed-citation xmlns:xlink="http://www.w3.org/1999/xlink" xlink:type="simple"><person-group><name name-style="western"><surname>Christoffersen</surname><given-names>ML</given-names></name></person-group> (<year>1998</year>)<article-title> Malacostraca. Eucarida. Caridea, Crangonoidea and Alpheoidea (except Glyphocrangonidae and Crangonidae).</article-title> In: <person-group><name name-style="western"><surname>Young</surname><given-names>PS</given-names></name></person-group> (<role>Ed</role>) <issue-title>Catalogue of Crustacea of Brazil.</issue-title><source>Museu Nacional, Rio de Janeiro</source>: <fpage>351</fpage>-<lpage>372</lpage>.</mixed-citation></ref><ref id="B12"><mixed-citation xmlns:xlink="http://www.w3.org/1999/xlink" xlink:type="simple"><person-group><name name-style="western"><surname>Christoffersen</surname><given-names>ML</given-names></name></person-group> (<year>1979</year>)<source> Campagne de la Calypso au large des côtes Atlantiques de l’Amerique du Sud (1961–1962). I. Decapod Crustacea: Alpheoida. Annales de l’Institut Océanographique 55(Suppl.): 297–377.</source></mixed-citation></ref><ref id="B3"><mixed-citation xmlns:xlink="http://www.w3.org/1999/xlink" xlink:type="simple"><person-group><name name-style="western"><surname>Anker</surname><given-names>A</given-names></name><name name-style="western"><surname>Nizinski</surname><given-names>M</given-names></name></person-group> (<year>2011</year>)<article-title> Description of a new deep-water species of <italic>Alpheus</italic> Fabricius, 1798 from the Gulf of Mexico (Crustacea, Decapoda, Alpheidae).</article-title><source>Zootaxa </source><volume>2925</volume>: <fpage>49</fpage>-<lpage>56</lpage>.</mixed-citation></ref><ref id="B17"><mixed-citation xmlns:xlink="http://www.w3.org/1999/xlink" xlink:type="simple"><person-group><name name-style="western"><surname>Coutière</surname><given-names>H</given-names></name></person-group> (<year>1910</year>)<article-title> The snapping shrimps (Alpheidae) of the Dry Tortugas, Florida.</article-title><source> Proceedings of the United States National Museum </source><volume>37</volume>: <fpage>485</fpage>-<lpage>487</lpage>. doi: <ext-link ext-link-type="uri" xlink:href="http://dx.doi.org/10.5479/si.00963801.37-1716.485" xlink:type="simple">10.5479/si.00963801.37-1716.485</ext-link></mixed-citation></ref><ref id="B4"><mixed-citation xmlns:xlink="http://www.w3.org/1999/xlink" xlink:type="simple"><person-group><name name-style="western"><surname>Armstrong</surname><given-names>JC</given-names></name></person-group> (<year>1940</year>)<article-title> New species of Caridea from the Bermudas.</article-title><source>American Museum Novitates </source><volume>1096</volume>: <fpage>1</fpage>-<lpage>10</lpage>.</mixed-citation></ref><ref id="B5"><mixed-citation xmlns:xlink="http://www.w3.org/1999/xlink" xlink:type="simple"><person-group><name name-style="western"><surname>Armstrong</surname><given-names>JC</given-names></name></person-group> (<year>1941</year>)<article-title> The Caridea and Stomatopoda of the second Templeton Crocker–American Museum expedition to the Pacific Ocean.</article-title><source>American Museum Novitates </source><volume>1137</volume>: <fpage>1</fpage>-<lpage>14</lpage>.</mixed-citation></ref><ref id="B43"><mixed-citation xmlns:xlink="http://www.w3.org/1999/xlink" xlink:type="simple"><person-group><name name-style="western"><surname>Wicksten</surname><given-names>MK</given-names></name><name name-style="western"><surname>Méndez</surname><given-names>MG</given-names></name></person-group> (<year>1981</year>)<article-title> <italic>Alpheus inca</italic>: a new snapping shrimp (Caridea: Alpheidae) from western South America.</article-title><source>Journal of Crustacean Biology </source><volume>1</volume>: <fpage>137</fpage>-<lpage>142</lpage>. doi: <ext-link ext-link-type="uri" xlink:href="http://dx.doi.org/10.2307/1548211" xlink:type="simple">10.2307/1548211</ext-link></mixed-citation></ref><ref id="B42"><mixed-citation xmlns:xlink="http://www.w3.org/1999/xlink" xlink:type="simple"><person-group><name name-style="western"><surname>Wicksten</surname><given-names>MK</given-names></name><name name-style="western"><surname>McClure</surname><given-names>MR</given-names></name></person-group> (<year>2003</year>)<article-title> A new species of <italic>Alpheus</italic> (Decapoda: Caridea: Alpheidae) from the Gulf of Mexico.</article-title><source>Crustacean Research </source><volume>32</volume>: <fpage>26</fpage>-<lpage>31</lpage>.</mixed-citation></ref><ref id="B2"><mixed-citation xmlns:xlink="http://www.w3.org/1999/xlink" xlink:type="simple"><person-group><name name-style="western"><surname>Anker</surname><given-names>A</given-names></name><name name-style="western"><surname>Hurt</surname><given-names>C</given-names></name><name name-style="western"><surname>Jara</surname><given-names>JA</given-names></name><name name-style="western"><surname>Knowlton</surname><given-names>N</given-names></name></person-group> (<year>2008</year>)<article-title> Revision of the <italic>Alpheus cylindricus</italic> Kingsley, 1878 species complex (Crustacea: Decapoda: Alpheidae), with revalidation of <italic>Alpheus vanderbilti</italic> Boone, 1930.</article-title><source>Zootaxa </source><volume>1943</volume>: <fpage>53</fpage>-<lpage>68</lpage>.</mixed-citation></ref><ref id="B25"><mixed-citation xmlns:xlink="http://www.w3.org/1999/xlink" xlink:type="simple"><person-group><name name-style="western"><surname>Kensley</surname><given-names>B</given-names></name></person-group> (<year>1969</year>)<article-title> Decapod Crustacea from the south-west Indian Ocean.</article-title><source>Annals of the South African Museum </source><volume>52</volume>: <fpage>149</fpage>-<lpage>181</lpage>.</mixed-citation></ref><ref id="B9"><mixed-citation xmlns:xlink="http://www.w3.org/1999/xlink" xlink:type="simple"><person-group><name name-style="western"><surname>Burukovsky</surname><given-names>RN</given-names></name></person-group> (<year>1990</year>)<source> Shrimps from the Sala-y-Gomez and Nazca Ridges </source>[in Russian]. Trudy Instituta Okeanologii Akademii Nauk SSSR 124: 187–217.</mixed-citation></ref></ref-list></tp:taxon-treatment>
